# Supplementary material for: Factors associated with postoperative visual function after rhegmatogenous retinal detachment with foveal detachment
Source: PLoS One. 2024 Sep 20;19(9):e0308863. doi: 10.1371/journal.pone.0308863 (PMC11414927; doi:10.1371/journal.pone.0308863)
Supplement: S1 Table — (XLSX) [file pone.0308863.s001.xlsx]

## Sheet: Sheet1
					Preoperative				Intraoperative										Postoperative 3 months							Postoperative 6 months						Postoperative 1 year
No	Age	Sex	Eyes		BCVA (logMAR)	IOP (mmHg)	Duration after recognizing visual dysfunction (days)		Surgical procedure	ILM peeling	Membrane staining	PFCL	SRF drainage	Drainage retinotomy	Tamponade material	PVR grade	Quadrant of retinal detachment area		BCVA (logMAR)	IOP (mmHg)	Metamorphopsia score (vertical)	Metamorphopsia score (horizontal)	Retinal sensitivity (dB)	EZ line		BCVA (logMAR)	IOP (mmHg)	Metamorphopsia score (vertical)	Metamorphopsia score (horizontal)	Retinal sensitivity (dB)		BCVA (logMAR)	IOP (mmHg)	Metamorphopsia score (vertical)	Metamorphopsia score (horizontal)	Retinal sensitivity (dB)	EZ line		Axial Length(mm)
1	70	Female	Right		1.09691	14	1		PPV and PEA without IOL implantation	Yes	BBG	No	Complete	None	Air	None	2～3		0.39794	17	0.7	0.9	25.8	Discontinuous		0.522879	12	0.7	1.7	27		0.39794	15	0.6	1	27	Continuous		24.18
2	69	Female	Left		1.85	19	3		PPV and PEA without IOL implantation	Yes	BBG	Yes	Complete	None	Air	B	1～2		0.30103	19	0.5	0	25.4	Discontinuous		0.221849	16	0.5	0	25.9		0	20	0	0	25.7	Discontinuous		23.93
3	45	Male	Left		2.3	4	10		PPV and PEA without IOL implantation	Yes	BBG	Yes	Complete	None	C3F8	B	Total		0.30103	19	0.7	0.2	24.3	Discontinuous		0.30103	26.3	1.2	0	26.5		0.30103	18	0.9	0	26.2	Discontinuous		25.24
4	51	Male	Right		1.30103	15	7		PPV and PEA without IOL implantation	No	-	No	Complete	None	SF6	None	1～2		-0.0791812	20	0	0	25.2	Discontinuous		-0.176091	14	0.3	0	26.7		-0.0791812	15	0.5	0.6	26.4	Discontinuous		28.49
5	68	Female	Right		1.22185	16	9		PPV and PEA without IOL implantation	Yes	BBG	No	Complete	None	SF6	B	2～3		0.39794	16	1.7	0.3	25.5	Discontinuous		0.154902	17	0.6	0.1	25.2		0.09691	20.3	0.6	0.5	26.3	Discontinuous		24.23
6	50	Female	Left		0.39794	12	4		PPV and PEA without IOL implantation	Yes	BBG	Yes	Complete	None	SF6	B	2～3		0.30103	14	0.7	0.9	27	Discontinuous		0.09691	11	0.6	1	26.8		0.09691	11	0.7	0.4	27.1	Discontinuous		23.39
7	66	Male	Right		Unknown	Unknown	2		PPV for IOL-implanted eye	No	-	No	Complete	None	SF6	None	1～2		-0.0791812	15	0	0.6	25.8	Continuous		-0.0791812	17	0	0.4	25.9		-0.176091	16	0	0.7	22	Continuous		Unknown
8	66	Male	Left		-0.0791812	12	0		PPV for IOL-implanted eye	No	-	No	Incomplete	None	C3F8	None	1～2		0.0457575	15	0	0	26.9	Continuous		-0.0791812	17	0	0	29.2		-0.0791812	16	0	0	28.4	Continuous		Unknown
9	56	Male	Left		0.823909	10	5		PPV and PEA without IOL implantation	No	-	No	Complete	None	C3F8	None	2～3		-0.0791812	12	0.5	0.6	25.4	Continuous		-0.0791812	11	0.3	0.2	25.5		-0.0791812	14	0.3	0	25.1	Continuous		29.79
10	44	Female	Right		1.22185	15	7		PPV and PEA without IOL implantation	Yes	BBG	Yes	Complete	None	SF6	B	3～4		0.221849	22.3	0.6	0.5	26.5	Discontinuous		0.0457575	23.7	0.6	0.6	24.7		0.0457575	20.3	1.1	0.5	26.4	Continuous		25.95
11	49	Male	Left		0.522879	10	14		Lens-sparing PPV	No	-	No	Complete	None	SF6	None	1～2		-0.176091	11	0	0	24.7	Discontinuous		-0.176091	13	0	0	24.8		-0.0791812	13	0	0	25.3	Continuous		27.94
12	49	Male	Right		0.30103	15	1		Lens-sparing PPV	No	-	No	Complete	None	SF6	None	1～2		-0.0791812	16	0.6	0.6	28.4	Continuous		-0.0791812	15	0.2	0.6	28.8		-0.176091	14	0.2	0.2	27.8	Continuous		26.47
13	58	Female	Right		1.85	15	7		PPV and PEA without IOL implantation	No	-	No	Complete	None	SF6	A	2～3		0.09691	16	1	0.6	21.9	Disappeared		0.09691	17	0.7	0.6	22.6		-0.0791812	15	0.3	0.3	22.8	Discontinuous		29.97
14	54	Male	Left		2	11	2		PPV and PEA without IOL implantation	Yes	BBG	No	Complete	None	SF6	None	2～3		0.221849	14	0.4	0.8	26.7	Discontinuous		0.09691	13	1	1	27.7		0.09691	16	0.8	0.9	27.7	Continuous		27.32
15	54	Male	Right		2	13	7		PPV for IOL-implanted eye	No	-	No	Complete	None	SF6	None	2～3		0	12	0.4	0.4	26.8	Discontinuous		-0.0791812	13	0.9	1	26.8		-0.0791812	15	0.5	0.7	27.8	Continuous		Unknown
16	69	Female	Left		0.69897	13	120		PPV and PEA without IOL implantation	Yes	None	Yes	Complete	None	SF6	B	1～2		0.09691	11	2	2	23.7	Discontinuous		0.09691	14	2	2	25.4		0.0457575	11	2	2	26.1	Discontinuous		23.06
17	43	Male	Right		0.154902	17	2		Lens-sparing PPV	Yes	BBG	No	Complete	None	SF6	None	2～3		0	19	0.8	1.4	26.3	Discontinuous		0	18	0.8	1.2	27.2		-0.0791812	19	0.6	0.8	25.4	Continuous		Unknown
18	58	Male	Right		1.04576	11	5		PPV and PEA without IOL implantation	Yes	BBG	No	Complete	None	SF6	A	2～3		0	13	2	0.8	27.1	Discontinuous		0	14	1.2	0.2	27.1		0	14	1	0.8	27.6	Continuous		26.11
19	57	Male	Left		2.3	5	3		PPV and PEA without IOL implantation	Yes	BBG	Yes	Complete	None	SF6	B	Total		0.823909	18	0.5	0.2	25.8	Disappeared		0.823909	18	0.8	0.4	25.1		0.39794	16	0.8	0.8	24.5	Discontinuous		26.03
20	50	Male	Left		0.69897	6	7		PPV and PEA without IOL implantation	Yes	BBG	Yes	Complete	None	SF6	A	2～3		-0.0791812	9	0.7	0.7	28.2	Discontinuous		-0.0791812	11	0.7	0.4	28.5		-0.0791812	10	0.3	0.3	29	Continuous		26.97
21	36	Male	Left		1.39794	12	1		PPV for IOL-implanted eye	No	-	No	Complete	None	SF6	None	1～2		0.221849	13	0.3	0.6	25	Discontinuous		0.221849	14	0.5	0.3	26.3		0.0457575	14	1.4	0.5	25.6	Discontinuous		28.02
22	69	Male	Right		1.69897	12	3		PPV and PEA without IOL implantation	Yes	BBG	No	Complete	None	SF6	B	2～3		0.69897	12	1.5	2	23.3	Discontinuous		0.823909	12	1.2	2	24.9		0.69897	15	1.3	2	26.3	Continuous		23.58
23	60	Male	Right		2	12	3		PPV and PEA without IOL implantation	No	-	No	Complete	None	SF6	None	1～2		-0.0791812	14	0.2	0.4	26	Discontinuous		-0.0791812	13	0	0.2	26.4		-0.0791812	14	0	0.3	27.1	Continuous		27.01
24	63	Female	Left		2	11	2		PPV and PEA without IOL implantation	No	-	Yes	Complete	None	SF6	B	Total		0.823909	16	0	0	22.2	Disappeared		1	17	0	0	20.7		1	16	0	0	20.3	Discontinuous		27.52
25	55	Male	Right		2	9	3		Lens-sparing PPV	No	-	No	Complete	None	SF6	A	2～3		0.30103	14	1	1.2	28.5	Discontinuous		0.221849	11	0.5	1	29.1		0.30103	16	0.5	0.7	28.5	Continuous		Unknown
26	53	Male	Right		1.1549	14	2		Lens-sparing PPV	Yes	BBG	No	Complete	None	SF6	A	1～2		0.154902	19	1.1	1.5	25.5	Discontinuous		0.0457575	19	0.6	0.9	25.8		0	17	0.5	0.9	26	Continuous		Unknown
27	67	Male	Left		1.30103	11	4		PPV and PEA without IOL implantation	Yes	BBG	No	Complete	None	SF6	A	＜1		0.154902	21.3	1.2	0.8	25.2	Discontinuous		0.30103	15	1	0.9	25		0.30103	16	0.6	0.4	25	Continuous		23.99
28	61	Male	Right		1	10	30		PPV and PEA without IOL implantation	No	-	No	Complete	None	SF6	A	2～3		0	17	0	0.5	26.6	Continuous		0	20	0	0.2	26.3		-0.0791812	18	0.2	0.2	24.8	Continuous		27
29	51	Female	Left		2	14	1		PPV and PEA without IOL implantation	No	-	No	Complete	None	SF6	None	1～2		0.221849	17	1	0.5	23.5	Disappeared		0.522879	16	0.8	0.5	22		0.39794	18	1	0.4	22.6	Discontinuous		28
30	57	Male	Right		1.69897	10	1		PPV and PEA without IOL implantation	Yes	BBG	No	Complete	None	SF6	A	2～3		0	14	0.8	0.6	23.6	Discontinuous		0	17	0.4	0	22.4		-0.176091	18	0.9	0	23.8	Continuous		30.25
31	57	Male	Left		0.154902	12	2		PPV for IOL-implanted eye	Yes	BBG	No	Complete	None	SF6	B	2～3		0	12	0.5	0.5	26.8	Discontinuous		0	14	0.8	0.7	26.7		0	13	0.9	0.7	25.5	Continuous		26.56
32	78	Male	Left		1.69897	12	5		PPV and PEA without IOL implantation	No	-	No	Complete	None	SF6	None	2～3		0.0457575	16	0.5	0.3	25.5	Discontinuous		0	19	0	0	25.1		0	25	0	0	25.2	Continuous		22.57
33	42	Female	Left		2	13	4		Lens-sparing PPV	No	-	No	Complete	None	SF6	None	1～2		0	16	0.8	0.8	25.6	Discontinuous		-0.0791812	17	0.7	0.9	27.3		0	18	0.5	1	27.6	Continuous		25.11
BCVA, best-corrected visual acuity; logMAR, logarithm of the minimal angle of resolution; IOP, intraocular pressure; PPV, pars plana vitrectomy; PEA, phacoemulsification and aspiration; IOL, intraocular lens; ILM, internal limiting membrane; BBG, Brilliant Blue G; PFCL, perfluorocarbon; SRF, subretinal fluid; C3F8, perfluoropropane; SF6, sulfur hexafluoride; PVR, proliferative vitreoretinopathy; …
